# Supplementary material for: Knowledge bases and software support for variant interpretation in precision oncology
Source: Brief Bioinform. 2021 May 10;22(6):bbab134. doi: 10.1093/bib/bbab134 (PMC8574624; doi:10.1093/bib/bbab134)
Supplement: Suppl1_Cancer_Variant_Interpretation_Tools_bbab134 [file suppl1_cancer_variant_interpretation_tools_bbab134.xlsx]

## Sheet: Sheet1
Tool	Citation	Year	DOI	User Interface	Output	Online Demo	Source Code	Data Integration	Automatic KB Update	Demo	Note	Code	License
ANNOVAR	Wang et al. 2010	2010	https://doi.org/10.1093/nar/gkq603	File-based	Annotation			Materialized	Individual	https://doc-openbio.readthedocs.io/projects/annovar/en/latest/	Download required
SnpEff / ClinEff	Cingolani et al. 2012	2012	https://doi.org/10.4161/fly.19695	File-based	Annotation		x	Materialized	Bundled			https://pcingola.github.io/SnpEff/	None
AnalyzeGenomes	Plattner et al. 2013	2013	https://doi.org/10.1007/978-3-319-03035-7	File-based / Query-based	Result Set	x		Materialized	Individual	https://we.analyzegenomes.com/now/	Login required
GATK Funcotator	DePristo et al. 2011 Ramos et al. 2015	2015	https://doi.org/10.1038/ng.806	File-based	Annotation		x	Materialized	Bundled			https://github.com/broadinstitute/gatk	BSD 3 license
MyVariant.info	Xin et al. 2016	2016	https://doi.org/10.1186/s13059-016-0953-9	Query-based	Result Set	x		Materialized	Individual	http://myvariant.info/
Ensembl Variant Effect Predictor (VEP)	McLaren et al. 2016	2016	https://doi.org/10.1186/s13059-016-0974-4	File-based	Annotation	x	x	Materialized	Bundled	http://www.ensembl.org/Tools/VEP		https://github.com/Ensembl/ensembl-vep	Apache
CanProVar	Li et al. 2010 Zhang et al. 2017	2017	https://doi.org/10.1021/acs.jproteome.6b00505	Query-based	Result Set	x		Materialized	None / Unknown	http://canprovar2.zhang-lab.org/index.html
PathOS	Doig et al. 2017	2017	https://doi.org/10.1186/s13073-017-0427-z	File-based	Report	x	x	Materialized	Bundled	https://www.petermac.org/about/signature-centres/centre-clinical-cancer-genomics/molecular-diagnostic-software	Login required	https://github.com/PapenfussLab/PathOS	GPLv3
Houston Methodist Variant Viewer (HMVV)	Christensen et al. 2017	2017	https://doi.org/10.4103/jpi.jpi_48_17	File-based	Report		x	Materialized	Bundled			https://github.com/hmvv/hmvv	AGPLv3
MTB-Report	Perera-Bel et al. 2018	2018	https://doi.org/10.1186/s13073-018-0529-2	File-based	Report		x	Materialized	None / Unknown			https://github.com/jperera-bel/MTB-Report	MIT
Smart Cancer Navigator	Warner et al. 2018	2018	https://dx.doi.org/10.1200%2FPO.17.00292	Query-based	Report	x	x	API-based	API-based	https://smart-cancer-navigator.github.io/		https://github.com/smart-cancer-navigator/Application	Apache
Clinical and Genomic Information System (CGIS)	Jang et al. 2018	2018	https://doi.org/10.1186/s12920-018-0347-9	File-based	Report	x		Materialized	None / Unknown	http://203.255.191.21
PanDrugs	Piñeiro-Yáñez et al. 2018	2018	https://doi.org/10.1186/s13073-018-0546-1	File-based / Query-based	Report	x		Materialized	None / Unknown	http://www.pandrugs.org
PREDICT Variant Information System (VIS)	Starlinger et al. 2018	2018	https://doi.org/10.1186/s12911-018-0665-z	Query-based	Result Set	x		Materialized	Individual	https://predict.informatik.hu-berlin.de:4241/	API key required
Sequence Variant Identification and Annotation Platform (SeqVItA)	Dharanipragada et al. 2018	2018	https://doi.org/10.3389/fgene.2018.00537	File-based	Annotation		x	Materialized	Bundled			https://bioinf.iiit.ac.in/seqvita/	None
Precision Medicine Knowledgebase (PreMedKB)	Yu et al. 2019	2019	https://doi.org/10.1093/nar/gky1042	Query-based	Report	x		Materialized	None / Unknown	http://www.fudan-pgx.org/premedkb/index.html#/home
Pathogenicity of Mutation Analyzer (PathoMAN)	Ravichandran et al. 2019	2019	https://doi.org/10.1038/s41436-019-0463-8	File-based / Query-based	Result Set	x		Materialized	None / Unknown	https://pathoman.mskcc.org/
Variant Interpretation for Cancer (VIC)	Max et al. 2019	2019	https://doi.org/10.1186/s13073-019-0664-4	File-based	Annotation		x	Materialized	Bundled			https://github.com/HGLab/VIC/	GPL
Translational Genomics expert (TGex)	Dahary et al. 2019	2019	https://doi.org/10.1186/s12920-019-0647-8	File-based / Query-based	Report	x		Materialized	None / Unknown	https://analysis.geneyx.com/	Login required
PAS	Ahmed et al. 2020	2020	https://doi.org/10.1002/ctm2.28	Query-based	Result Set	(x)		Materialized	Individual	https://apps.apple.com/us/app/pas/id1447589546	iOS app
AML Variant Analyze (AMLVaran)	Wünsch et al. 2020	2020	https://doi.org/10.1186/s12920-020-0668-3	File-based	Report	x	x	Materialized	Bundled	https://amlvaran.uni-muenster.de/	Login required	https://github.com/cwuensch/AMLVaran	GPLv3
Open Custom Ranked Analysis of Variants Toolkit (OpenCRAVAT)	Pagel et al. 2020	2020	https://doi.org/10.1200/CCI.19.00132	File-based	Annotation		x	Materialized	Individual			https://github.com/KarchinLab/open-cravat	GPLv3
Variant Interpretation for Cancer Consortium Meta-Knowledgebase (VICC MetaKB)	Wagner et al. 2020	2020	https://doi.org/10.1038/s41588-020-0603-8	Query-based	Result Set	x	x	Materialized	Individual	https://search.cancervariants.org/		https://github.com/cancervariants/metakb	MIT
MIRACUM-Pipe	None (GitHub only)	2020	None (GitHub only)	File-based	Report		x	Materialized	Individual			https://github.com/AG-Boerries/MIRACUM-Pipe	AGPLv3
Molecular Tumor Board (MTB) Portal	Tamborero et al. 2020	2020	https://doi.org/10.1038/s41591-020-0969-2	File-based / Query-based	Report	x		Materialized	Individual	https://mtbp.org/
VarStack	Howard et al. 2020	2020	https://doi.org/10.1093/database/baaa092	Query-based	Result Set	x		Materialized / API-based	None / Unknown	https://varstack.brown.edu/
