# Supplementary material for: Knowledge bases and software support for variant interpretation in precision oncology
Source: Brief Bioinform. 2021 May 10;22(6):bbab134. doi: 10.1093/bib/bbab134 (PMC8574624; doi:10.1093/bib/bbab134)
Supplement: Suppl2_Knowledge_Bases_bbab134 [file suppl2_knowledge_bases_bbab134.xlsx]

## Sheet: Included
Knowledge Bases																		Recommendations		Reviews				Survey										Cancer Variant Interpretation Tools
Source	Link	Country	Academic Use	API	API Public	API Note	Dump	Dump Public	Dump Note	Update interval	Update Note	Focus on Cancer	Google Scholar Link (max. Cit. / Year)	Google Scholar Article Publication Date	Google Scholar Citations (2020-12-31)	Citations / Year	Category	ASCO / AMP / CAP (2017)	ESMO: ESCAT (2018)	Tsang (2017)	Prawira (2017)	Rao (2020)	Li (2020)	Participant_1	Participant_2	Participant_3	Participant_4	Participant_5	Participant_6	Participant_7	Participant_8	Participant_9	Participant_10	ANNOVAR	SnpEff / ClinEff	AnalyzeGenomes	GATK Funcotator	MyVariant.info	Ensembl VEP	CanProVar	PathOS	HMVV	MTB-Report	SMART Cancer Navigator	CGIS	PanDrugs	PREDICT VIS	SeqVItA	PreMedKB
1000 Genomes Project	http://www.internationalgenome.org	US	x	http://www.internationalgenome.org	x		http://www.internationalgenome.org	x		last: 2013-05-02	latest release 20130502		https://idp.nature.com/authorize/casa?redirect_uri=https://www.nature.com/articles/nbt0308-256b&casa_token=Q9n5fo8T2OQAAAAA:0FCTNQlCpinEimJUXNbxl_o3AkuL67bkmsbUPYSfotqJKKL8JwbEs5vL2olnR1kYFMLTvp1jkh_krpMBjw	2008-03-01	363	28.2626	Biological classification (variant level)	Population Database			Germline variant database			x	x				x	x				x	x	x			x		x	x					x
BRCA Exchange	https://brcaexchange.org/	US	x	https://github.com/BRCAChallenge/brca-exchange/blob/master/website/content/api_docs/api_overview.md	x		https://brcaexchange.org/releases	x		2m	Only BRCA 1/2	x	https://journals.plos.org/plosgenetics/article?rev=1&id=10.1371/journal.pgen.1007752	2018-12-01	56	26.8594	Biological classification (variant level)					Interpretations of Genomic Variants in Cancers							x	sometimes		x	x
Cancer Driver Log (CanDL)	https://candl.osu.edu/	US	x	-	-	-	https://candl.osu.edu/download/full	x		last: 2015-07-31	https://candl.osu.edu/about	x	https://www.sciencedirect.com/science/article/pii/S1525157815001154	2015-09-01	47	8.80647	Clinical classification			Clinical Actionability	Somatic variant database	Interpretations of Genomic Variants in Cancers							x
Cancer Gene Census	https://cancer.sanger.ac.uk/census	UK	x	-	-		https://cancer.sanger.ac.uk/cosmic/download	x		3m		x	https://idp.nature.com/authorize/casa?redirect_uri=https://www.nature.com/articles/s41568-018-0060-1&casa_token=0guNhob1GJgAAAAA:HK2Q1jzr7H5K8Y9NOvhqQKyJ9PdYQ9SHJCyOe124fTXnfpD1gSeVj-z5-wl6aYmA4ARrEsgpAHqyon5aXA	2018-10-01	292	129.659	Biological classification (variant level)							x	x				x							x	x										x
Cancer Genome Interpreter (CGI)	https://www.cancergenomeinterpreter.org/biomarkers	ESP	x	https://www.cancergenomeinterpreter.org/rest_api	x	-	https://www.cancergenomeinterpreter.org/data/cgi_biomarkers_latest.zip	x		last: 2018-01-17		x	https://link.springer.com/article/10.1186/s13073-018-0531-8	2018-03-01	179	63.0647	Clinical classification		Point mutations and structural variants	Clinical Actionability		Interpretations of Genomic Variants in Cancers	Public						x		x	x												x		x
Catalogue Of Somatic Mutations In Cancer (COSMIC)	https://cancer.sanger.ac.uk/cosmic	UK	x	https://cancer.sanger.ac.uk/cosmic/help/file_download	x		https://cancer.sanger.ac.uk/cosmic	x		3m		x	https://academic.oup.com/nar/article-abstract/47/D1/D941/5146192	2018-10-01	832	369.44	Biological classification (variant level)	Cancer-Specific Database	Point mutations and structural variants	Catalog of germline and somatic variants	Somatic variant database	Interpretations of Genomic Variants in Cancers		x	x	x	x	x	x	x	x	x	x	x	x	x	x	x	x	x	x	x		x	x		x	x	x
cBioPortal	http://www.cbioportal.org/	US	x	https://docs.cbioportal.org/4.-development/cbioportal-web-api/the-api-and-api-client-beta	x		https://github.com/cBioPortal/datahub	x		1w-1m*		x	https://stke.sciencemag.org/content/6/269/pl1.short?casa_token=mXKCXgvr08cAAAAA:LcmuYhgYOfcObuA2WF-aPJeTvEkdiMILXZNyMi9Z_r4CrCW8LtB2stpugFMyUo_dhsMDTZPfYpBrAWo	2013-04-01	7030	906.376	Biological classification (variant level)	Cancer-Specific Database	Point mutations and structural variants	Catalog of germline and somatic variants		Large data set		x	x	x	x	x	x		x	x	x
ClinGen	https://www.clinicalgenome.org/	US	x	http://reg.clinicalgenome.org/redmine/projects/registry/genboree_registry/landing	x		-	-	https://ldh.clinicalgenome.org/ldh/ui/content-access, downlowd of individual connected datasources that have been connected through the API	-	depends on integrated Datasources		https://www.nejm.org/doi/full/10.1056/NEJMsr1406261	2015-06-01	575	102.88	Biological classification (variant level)					Interpretations of Genomic Variants in Cancers							x
Clinical Interpretation of Variants in Cancer (CIViC)	https://civicdb.org/	US	x	https://griffithlab.github.io/civic-api-docs/#introduction	x		https://civicdb.org/releases	x		1m		x	https://www.nature.com/articles/ng.3774	2017-01-31	251	64.0664	Clinical classification		Point mutations and structural variants	Clinical Actionability		Interpretations of Genomic Variants in Cancers	Public	x			x	x	x			x	x					x				x	x	x		x	x		x
ClinicalTrials.gov	https://clinicaltrials.gov/	US	x	https://clinicaltrials.gov/api/gui	x		https://clinicaltrials.gov/ct2/resources/download#DownloadAllData	x		1d			-	-	-		Therapy recommendation (clinical trials)	Cancer-Specific Database						x		x	x	x	x	sometimes	x	x				x								x			x		x
ClinVar	https://www.ncbi.nlm.nih.gov/clinvar/	US	x	https://eutils.ncbi.nlm.nih.gov/entrez/eutils/	x		https://www.ncbi.nlm.nih.gov/clinvar/	x		1w			https://academic.oup.com/nar/article-abstract/44/D1/D862/2502702	2016-01-04	1565	313.343	Biological classification (variant level)	Constitutional Variant Databases		Catalog of germline and somatic variants	Germline variant database	Interpretations of Genomic Variants in Cancers		x	x	x	x	x	x	x	x	x	x	x	x		x	x	x		x	x		x			x	x	x
Combined Annotation Dependent Depletion (CADD)	https://cadd.gs.washington.edu/	US	x	https://cadd.gs.washington.edu/api	x		https://cadd.gs.washington.edu/download	x		1y	latest release 04/2020		https://academic.oup.com/nar/article-abstract/47/D1/D886/5146191	2019-01-08	678	342.282	Biological classification (variant level)												x	x	x	x		x	x			x	x		x			x
Database for Single Nucleotide Polymorphisms (dbSNP)	https://www.ncbi.nlm.nih.gov/snp/	US	x	https://www.ncbi.nlm.nih.gov/snp/	x		https://www.ncbi.nlm.nih.gov/snp/	x		upon submission			https://academic.oup.com/nar/article-abstract/29/1/308/1116004	2001-01-01	5867	293.189	Biological classification (variant level)	Population Database		Catalog of germline and somatic variants		Population database		x	x	sometimes			x	x			x	x	x	x	x	x	x	x	x			x				x	x
Database of Curated Mutations (DoCM)	http://www.docm.info/	US	x	http://www.docm.info/api	x		-	-					https://idp.nature.com/authorize/casa?redirect_uri=https://www.nature.com/articles/nmeth.4000/&casa_token=zt8LRmjCbaoAAAAA:Y4jcuCSWeirQXYJVjLa9pXFCr-CK_eQUC4q-lGDAPtukW87p8c-v-TPGYEfCM21R3GXeMHGyTyv7ouFaxg	2016-09-29	59	13.8578	Biological classification (variant level)		Point mutations (SNVs and short indels)																			x								x	x
Database of Genomic Variants (DGV)	http://dgv.tcag.ca/dgv/app/home	CA	x	-	-		http://dgv.tcag.ca/dgv/app/home	x		1-4y	latest release 02/2020		https://academic.oup.com/nar/article-abstract/42/D1/D986/1068860	2013-10-29	865	120.506	Biological classification (variant level)												x							x
Database of Human Nonsynonymous SNPs and Their Functional Predictions (dbNSFP)	https://sites.google.com/site/jpopgen/dbNSFP	US	x	-	-		https://sites.google.com/site/jpopgen/dbNSFP	x		3-6m			https://onlinelibrary.wiley.com/doi/abs/10.1002/humu.22932?casa_token=dqEyBiLJ1zoAAAAA:lQMHsYn4DkxerlsJkkK1EP_kyIUFLyHyKfyxBkyYcuNqScF9Ti317uFwsoAuqDeibrMmwqNgBgIqQkBC	2015-11-10	523	101.648	Biological classification (variant level)			Functional Annotation Resource	Database for in silico tools				x				x					x	x			x	x					x				x
dbVar	https://www.ncbi.nlm.nih.gov/dbvar	US	x	https://www.ncbi.nlm.nih.gov/dbvar/content/tools/entrez/	x		https://www.ncbi.nlm.nih.gov/dbvar/content/ftp_manifest/	x		1-2m			https://academic.oup.com/nar/article-abstract/41/D1/D936/1068931	2012-11-26	153	18.8857	Biological classification (variant level)	Population Database											x
DrugBank	https://www.drugbank.ca/	CA	x	https://dev.drugbankplus.com/guides/api	x		https://www.drugbank.ca/releases/latest	x		1-6m*	https://www.drugbank.ca/releases/		https://academic.oup.com/nar/article-abstract/46/D1/D1074/4602867	2017-01-04	1790	448.421	Clinical classification							x		sometimes			x																	x	x		x
Drug-Gene Interaction Database (DGIdb)	http://www.dgidb.org/	US	x	http://dgidb.org/api	x		http://www.dgidb.org/downloads	x		1m			https://academic.oup.com/nar/article-abstract/46/D1/D1068/4634012	2018-01-04	336	112.308	Clinical classification			Clinical Actionability				x	x				x		x					x								x		x	x
Embase	https://www.embase.com/	NL	COMMERCIAL	yes	-	if licensed	-	-	The terms and conditions forbid:" - use any robots, spiders, crawlers or other automated downloading programs, algorithms or devices to continuously and automatically search, scrape, extract, deep link, index or disrupt the working of the Subscribed Products."	-	the content is updated daily, the application every 3-6 months https://service.elsevier.com/app/answers/detail/a_id/29534/supporthub/embase/		-	-	-		Literature search							x		sometimes			x
Ensembl	https://www.ensembl.org/index.html	UK	x	http://rest.ensembl.org/	x		http://www.ensembl.org/info/data/ftp/index.html	x		3m	mostly every 3 months, sometimes small derivations http://www.ensembl.org/Help/ArchiveRedirect		https://academic.oup.com/nar/article-abstract/46/D1/D754/4634002	2018-01-04	1903	636.076	Biological classification (gene / pathway level)	Reference Sequence Database						x	x				x	x		x			x				x	x	x						x
EU Clinical Trials Register (EU-CTR)	https://www.clinicaltrialsregister.eu/	EU	x	-	-	web scraping is possible	-	-		-			-	-	-		Therapy recommendation (clinical trials)							x		x		x	x	sometimes
Exome Aggregation Consortium (ExAC)	https://gnomad.broadinstitute.org/	US	x	-			https://gnomad.broadinstitute.org/downloads	x			migrated to gnomAD		https://www.nature.com/articles/nature19057	2016-08-17	7082	1618.62	Biological classification (variant level)	Population Database			Germline variant database			x	x				x	x		x	x	x	x			x	x		x						x		x
Exome Variant Server (EVS)	https://evs.gs.washington.edu/EVS/	US	x	-	-		https://evs.gs.washington.edu/EVS/	x		unknown			-	-	-		Biological classification (variant level)	Population Database								x		x	x	x								x
Expression Atlas	https://www.ebi.ac.uk/gxa/home	UK	x	http://www.bioconductor.org/packages/release/bioc/html/ExpressionAtlas.html	x	r package and REST API	https://www.ebi.ac.uk/gxa/download	x		2-5m			https://academic.oup.com/nar/article-abstract/44/D1/D746/2502589	2015-10-15	471	90.2915	Biological classification (gene / pathway level)									sometimes				sometimes
Gene Drug Knowledge Base (GDKB)	https://www.synapse.org/#!Synapse:syn2370773/files/	US	x	-	-	-	https://www.synapse.org/#!Synapse:syn2370773/files/	x		last: 2017-07-19		x	https://cancerdiscovery.aacrjournals.org/content/5/2/118.short	2015-02-01	89	15.0394	Clinical classification					Interpretations of Genomic Variants in Cancers																					x
Gene Expression Omnibus (GEO)	https://www.ncbi.nlm.nih.gov/geo/	US	x	https://www.ncbi.nlm.nih.gov/geo/info/geo_paccess.html	x	-	https://ftp.ncbi.nlm.nih.gov/geo/	x		upon submission			https://academic.oup.com/nar/article-abstract/30/1/207/1332640	2012-01-01	9107	1011.27	Biological classification (gene / pathway level)													sometimes
GeneCards	https://www.genecards.org/	IL	FREEMIUM	https://genealacart.genecards.org/		free API is limited to 100 requests / month	-	-		1-4m	https://www.genecards.org/Guide/News		https://academic.oup.com/database/article-abstract/doi/10.1093/database/baq020/407450	2010-08-05	776	74.5172	Biological classification (gene / pathway level)				Somatic variant database			x	x	x		x	x	sometimes			x
Genetics Home Reference (GHR)	https://ghr.nlm.nih.gov/	US	x	https://ghr.nlm.nih.gov/about/data-files-api	x		-	-		-			https://academic.oup.com/jamia/article-abstract/11/6/439/696756	2014-11-01	56	9.07638	Biological classification (gene / pathway level)							x
Genomics of Drug Sensitivity in Cancer (GDSC)	https://www.cancerrxgene.org/	UK, US	x	-	-	-	https://www.cancerrxgene.org/downloads/bulk_download	x		3m-1y*	ftp://ftp.sanger.ac.uk/pub/project/cancerrxgene/releases/	x	https://academic.oup.com/nar/article-abstract/41/D1/D955/1059448	2013-01-01	975	121.833	Clinical classification						Public																							x
German Cancer Consortium (DKTK) Trial Register	https://dktk.dkfz.de/en/clinical-platform/trials-register	DE	x	-	-	planned for the future	yes	-		1m	Info received via e-mail	x	-	-	-		Therapy recommendation (clinical trials)							x					x
German Clinical Trials Register (DRKS)	https://www.drks.de/drks_web/	DE	x	-			-			-			-	-	-		Therapy recommendation (clinical trials)							x					x
gnomAD	https://gnomad.broadinstitute.org/	US	x	-	-	planned for the future	https://gnomad.broadinstitute.org/downloads	x		last: 2020-10-29	large releases every 1-2 years		https://www.nature.com/articles/s41586-020-2308-7	2020-05-27	570	954.358	Biological classification (variant level)			Catalog of germline and somatic variants		Population database		x					x	x		x	x	x			x	x	x			x
Guide to Pharmacology	https://www.guidetopharmacology.org/	US	x	https://www.guidetopharmacology.org/webServices.jsp	x		https://www.guidetopharmacology.org/download.jsp	x		1-3m	https://www.guidetopharmacology.org/download.jsp		https://academic.oup.com/nar/article-abstract/46/D1/D1091/4628131	2018-01-04	1311	438.201	Clinical classification							x																						x
HemOnc	https://hemonc.org/	US	x	-	-	Wiki-Based	-	-	Wiki-Based	-	Focus on Hematology and Oncology	x	https://ascopubs.org/doi/abs/10.1200/jop.2014.001511	2015-03-10	23	3.95431	Clinical classification						Public
Human Gene Mutation Database (HGMD)	http://www.hgmd.cf.ac.uk	UK	x	-	-		http://www.hgmd.cf.ac.uk/docs/register.html	-	HGMD data may not be downloaded in their entirety from the public website; however, data may be made available at the discretion of the curators for non-commercial research purposes. Potential collaborators who wish to access HGMD data in full are required to sign a confidentiality agreement. (https://www.ncbi.nlm.nih.gov/pmc/articles/PMC5429360/)	3m	Please note that this less up-to-date public version of our database is freely available only to registered users from academic institutions/non-profit organisations. All commercial users are required to purchase a license from QIAGEN®, our commercial partner.		https://onlinelibrary.wiley.com/doi/abs/10.1002/humu.10212	2003-04-24	1588	89.7106	Biological classification (variant level)	Constitutional Variant Databases				Interpretations of Genomic Variants in Cancers		x		x		x	x	sometimes	x								x										x
Human Protein Atlas	https://www.proteinatlas.org/	SE	x	https://www.proteinatlas.org/about/help/dataaccess	x		https://www.proteinatlas.org/about/download	x		6-12m			https://science.sciencemag.org/content/347/6220/1260419.long?casa_token=CaHHYDqVEuwAAAAA:a4ZdlNbs-OIpW4Eeb7WoMqAwJubL5i0Wbjvk_h5MK4bqGHyOxMpTbu_FvBqEP307EhSa_7soMx8K_WE	2015-01-23	5648	950.447	Biological classification (gene / pathway level)							x		x		x	x	sometimes
International Agency for Research on Cancer (IARC) WHO TP53 Mutation Database	https://p53.iarc.fr	FR	x	-	-		https://p53.iarc.fr/DownloadDataset.aspx	x		1y	latest release 07/2019		https://onlinelibrary.wiley.com/doi/abs/10.1002/humu.23035?casa_token=Pvp7G-dZBt8AAAAA:7CD5BmPQdZ3v-1ygaZXn1Kdz8owrNwibC8J8rx9BSHIM_AFwNpWpsDszDOxRTrn4pUO44qzeeVye2O7z	2016-06-22	375	82.804	Biological classification (variant level)	Cancer-Specific Database											x	sometimes			x								x
International Cancer Genome Consortium (ICGC)	https://dcc.icgc.org	CA	x	https://icgc-python.readthedocs.io/en/develop/	x		https://dcc.icgc.org/releases/current	x		last: 2019-03-27	following programm: https://platform.icgc-argo.org/	x	https://academic.oup.com/database/article-abstract/doi/10.1093/database/bar026/465210	2011-09-16	450	48.3942	Biological classification (gene / pathway level)	Cancer-Specific Database			Somatic variant database	Large data set							x					x
Intogen	https://www.intogen.org/search	ESP	x	-	-	Source code available	https://www.intogen.org/download	x		last: 2020-02-01		x	https://www.nature.com/articles/nmeth.2642	2013-09-15	401	54.9418	Biological classification (variant level)	Cancer-Specific Database		Catalog of germline and somatic variants																									x
JAX.CKB	https://ckb.jax.org/	US	FREEMIUM	-	-		CKB FLEX	-	Downloadable data from CKB is available using the FLEX version. CKB FLEX delivers CKB content as either	1d	Website content is for educational and research purposes only and is not intended to be used for medical advice, diagnosis or treatment.	x	https://link.springer.com/article/10.1186/s40246-016-0061-7	2016-01-16	61	12.2943	Clinical classification		Point mutations and structural variants	Clinical Actionability	Somatic variant database	Interpretations of Genomic Variants in Cancers	Public				x	x	x		x	x	x
Kinhibition	https://kinhibition.fredhutch.org/	US	x	-	-	Web based tool, no documented API	-	-		-			https://www.sciencedirect.com/science/article/pii/S2589004218301445	2018-10-26	4	1.83187	Clinical classification							x
Kyoto Encyclopedia of Genes and Genomes (KEGG)	https://www.genome.jp/kegg/	JP	x	https://www.kegg.jp/kegg/rest/	x		https://www.kegg.jp/kegg/download/	x		7d			https://academic.oup.com/nar/article-abstract/28/1/27/2384332	2000-01-01	17382	827.175	Biological classification (gene / pathway level)							x											x	x				x							x
Leiden Open Variation Database (LOVD)	https://www.lovd.nl/	NL	x	https://databases.lovd.nl/shared/api/rest.php/	x		https://www.lovd.nl/3.0/download	x		6m	https://www.lovd.nl/3.0/docs/manual.html#pf51		https://onlinelibrary.wiley.com/doi/abs/10.1002/humu.21438	2011-01-25	708	71.2293	Biological classification (variant level)												x	x	x	x	x						x
Mastermind	https://mastermind.genomenon.com/	US	FREEMIUM	https://mastermind.genomenon.com/api	-		-	-		-			https://www.ncbi.nlm.nih.gov/pmc/articles/PMC7691534/	2020-11-13	0	0	Biological classification (variant level)							x					x	sometimes
MD Anderson Personalized Cancer Therapy (PCT)	https://pct.mdanderson.org/	US	x	-	-	"not available at this time" (see https://www.ncbi.nlm.nih.gov/pmc/articles/PMC5880252/)	-	-		-	login required	x	http://molecularcasestudies.cshlp.org/content/4/2/a001578.short	2017-12-06	27	8.79126	Clinical classification	Cancer-Specific Database		Clinical Actionability	Somatic variant database	Interpretations of Genomic Variants in Cancers	Public	x					x		x														x
My Cancer Genome	https://www.mycancergenome.org/	US	x	on demand	-	https://www.mycancergenome.org/content/page/what-is-my-cancer-genome/	-	-		-		x	https://www.cancergeneticsjournal.org/article/S2210-7762(14)00130-6/abstract	2014-06-01	10	1.51767	Clinical classification	Cancer-Specific Database	Point mutations and structural variants	Clinical Actionability	Somatic variant database	Interpretations of Genomic Variants in Cancers	Public	x		x	x	x	x			x	x												x	x			x
NCBI Gene	https://www.ncbi.nlm.nih.gov/gene	US	x	https://eutils.ncbi.nlm.nih.gov/entrez/eutils/	x		ftp://ftp.ncbi.nih.gov/gene/	x		1d	most files are recalculated daily; ftp://ftp.ncbi.nlm.nih.gov/gene/DATA/README		https://academic.oup.com/nar/article-abstract/33/suppl_1/D54/2505255	2015-01-01	1169	194.744	Biological classification (gene / pathway level)							x		x			x	sometimes			x			x									x				x
NCBI RefSeq	https://www.ncbi.nlm.nih.gov/refseq/	US	x	https://eutils.ncbi.nlm.nih.gov/entrez/eutils/	x		ftp://ftp.ncbi.nlm.nih.gov/refseq/	x		1d	https://www.ncbi.nlm.nih.gov/books/NBK21091/		https://academic.oup.com/nar/article-abstract/44/D1/D733/2502674	2015-11-08	2281	442.854	Biological classification (gene / pathway level)	Reference Sequence Database						x	x	x		x	x	x			x	x					x								x
OncoKB	https://oncokb.org/	US	x	http://oncokb.org/dataAccess	x	needs login	https://www.oncokb.org/actionableGenes	x	needs login	1-4m*	https://www.oncokb.org/news	x	https://ascopubs.org/doi/abs/10.1200/PO.17.00011	2017-05-16	580	159.774	Clinical classification		Point mutations and structural variants	Clinical Actionability	Somatic variant database	Interpretations of Genomic Variants in Cancers	Public	x	x		x		x		x	x	x									x	x	x	x	x	x
Online Mendelian Inheritance in Man (OMIM)	https://www.omim.org/	US	x	https://www.omim.org/api	x		https://www.omim.org/downloads/	x		1d			https://academic.oup.com/nar/article-abstract/43/D1/D789/2439148	2014-11-26	955	156.522	Biological classification (variant level)				Germline variant database			x		x	x	x	x	x						x				x	x							x	x
Pediatric Cancer Genome Project (PCGP)	https://pecan.stjude.cloud/permalink/pcgp	US	x	-	-	possible to use the underlying pipelines	on request	-	on request	unknown		x	https://idp.nature.com/authorize/casa?redirect_uri=https://www.nature.com/articles/ng.2287&casa_token=6PoxqyLXgDkAAAAA:dutADTUdV6St9KT10D0OGXVEV3d-3t_ChwT_TrN8dkYM2za4sOQnlSNwCLYdHL2VN6Gvzc60Ivtpx2F5Pg	2012-05-29	259	30.1259	Biological classification (gene / pathway level)	Cancer-Specific Database		Catalog of germline and somatic variants
Personal Genomes Project (PGP)	https://www.personalgenomes.org/	US	x	-	-		https://my.pgp-hms.org/public_genetic_data	x		upon submission			https://www.embopress.org/doi/full/10.1038/msb4100040	2005-12-13	248	16.4672	Biological classification (variant level)			Catalog of germline and somatic variants																x
Pharmacogenomics Knowledgebase (PharmGKB)	https://www.pharmgkb.org/	US	x	https://api.pharmgkb.org/	x	-	https://www.pharmgkb.org/downloads	x		upon submission	https://www.pharmgkb.org/page/faqs#how-often-is-pharmgkb-updated		https://ascpt.onlinelibrary.wiley.com/doi/abs/10.1038/clpt.2012.96?casa_token=m6R6Yvv04oUAAAAA:-9exSxVD9IsWUMErVu-g2s9YYLRhx5iZAa3BTdoIo5P-C5UTBilpaQ6cCEYS6CdfdI_shy6GMXZ1WehZ	2012-12-19	1263	157.122	Clinical classification			Clinical Actionability	Somatic variant database	Interpretations of Genomic Variants in Cancers	Public							sometimes																x		x	x
Precision Cancer Medicine (PCM)	http://precisioncancermedicine.org/	US	x	-	-		-	-		-		x	-	-	-		Therapy recommendation (clinical trials)							x		x	x	x	x		x	x
Precision Medicine Knowledge Base (PMKB)	https://pmkb.weill.cornell.edu/	US	x	https://pmkb.weill.cornell.edu/api/index.html	x	-	https://pmkb.weill.cornell.edu/about	x		last: 2019-08-29	https://pmkb.weill.cornell.edu/latest	x	https://academic.oup.com/jamia/article-abstract/24/3/513/2418181	2016-10-27	62	14.8296	Clinical classification		Point mutations and structural variants	Clinical Actionability	Somatic variant database	Interpretations of Genomic Variants in Cancers	Public									x										x		x
PubMed	https://www.ncbi.nlm.nih.gov/pubmed/	US	x	https://eutils.ncbi.nlm.nih.gov/entrez/eutils/	x		https://www.nlm.nih.gov/databases/download/pubmed_medline.html	x		1d			-	-	-		Literature search							x		x	x	x	x	x	x	x	x			x			x	x	x						x		x
reactome	https://reactome.org/	CA, UK, US	x	https://reactome.org/AnalysisService/	x		https://reactome.org/download-data	x		3-4m			https://academic.oup.com/nar/article-abstract/46/D1/D649/4626770	2018-01-04	1411	471.625	Biological classification (gene / pathway level)							x		x									x	x											x
The Cancer Genome Atlas (TCGA)	https://www.cancer.gov/about-nci/organization/ccg/research/structural-genomics/tcga	US	x	https://gdc.cancer.gov/developers/gdc-application-programming-interface-api	x		https://docs.gdc.cancer.gov/Data_Transfer_Tool/Users_Guide/Preparing_for_Data_Download_and_Upload/#downloads	x		1-3m	https://docs.gdc.cancer.gov/Data/Release_Notes/Data_Release_Notes/	x	https://www.nature.com/articles/ng.2764.pdf?origin=ppub	2013-10-01	3605	496.913	Biological classification (gene / pathway level)					Large data set		x	x	x		x	x	sometimes										x					x		x		x
Therapeutic Target Database (TTD)	http://db.idrblab.net/ttd/	CN	x	-	-	-	http://db.idrblab.net/ttd/full-data-download	x		last: 2020-06-01			https://academic.oup.com/nar/article-abstract/48/D1/D1031/5613683	2020-01-08	100	101.955	Clinical classification						Public																							x			x
Tumor Alterations Relevant for Genomics-Driven Therapy (TARGET)	https://software.broadinstitute.org/cancer/cga/target	US	x	-	-	-	https://software.broadinstitute.org/cancer/cga/target	x		last: 2015-02-14		x	https://idp.nature.com/authorize/casa?redirect_uri=https://www.nature.com/nm/journal/v20/n6/abs/nm.3559.html&casa_token=JMS_2Eif9BIAAAAA:gZf0Ee6g27bzyFIVjcOSpKsUjMSmu51sbDjAeDMbohlmMrE3u_hdNPrOCQFBp9_Eel3R1gscdGbbUW5W-g	2014-05-18	425	64.1277	Clinical classification							x	x				x														x			x
UniProt	https://www.uniprot.org/	CH, UK, US	x	https://www.uniprot.org/help/programmatic_access	x		https://www.uniprot.org/downloads	x		4w			https://academic.oup.com/nar/article-abstract/43/D1/D204/2439939	2015-01-28	3474	585.957	Biological classification (gene / pathway level)								x	x	x	x	x	x					x		x	x	x	x					x				x
Universal Mutation Database (UMD)	http://www.umd.be/	BE	x	-	-		http://www.umd.be/UMDdown.html	x		last: 2013-01-01			https://onlinelibrary.wiley.com/doi/abs/10.1002/(SICI)1098-1004(200001)15:1%3C86::AID-HUMU16%3E3.0.CO;2-4	1999-12-27	218	10.3674	Biological classification (variant level)												x	x			x
University of California Santa Cruz (UCSC)	http://hgdownload.cse.ucsc.edu/	US	x	http://genome.ucsc.edu/goldenPath/help/api.html	x		http://hgdownload.cse.ucsc.edu/	x		2-8w	http://genomewiki.soe.ucsc.edu/index.php/Genome_Browser_Software_Features		https://academic.oup.com/nar/article-abstract/43/D1/D670/2439065	2014-11-24	882	144.428	Biological classification (gene / pathway level)	Reference Sequence Database						x					x	sometimes				x		x
UpToDate	https://www.uptodate.com	US	COMMERCIAL	https://www.uptodate.com/home/ehr-interface	-		-	-		-			-	-	-		Clinical classification							x		sometimes
[truncated: 10 more columns]

## Sheet: Literature
	Number of Citations*	Indexing
Embase	> 32M	Emtree
PubMed	> 30M	MeSH

## Sheet: Biological (Variant Level)
	Somatic Variants	Germline Variants	Prediction Scores
1000 Genomes Project	(x)	x
BRCA Exchange		x
Cancer Gene Census	x	x
Catalogue Of Somatic Mutations In Cancer (COSMIC)	x
cBioPortal	x	(x)
ClinGen		x
ClinVar	x	x
Combined Annotation Dependent Depletion (CADD)	-	-	x
Database for Single Nucleotide Polymorphisms (dbSNP)	x	x
Database of Curated Mutations (DoCM)	x
Database of Genomic Variants (DGV)	(x)	x
Database of Human Nonsynonymous SNPs and Their Functional Predictions (dbNSFP)	-	-	x
dbVar	x	x
Exome Aggregation Consortium (ExAC)	(x)	x
Exome Variant Server (EVS)	(x)	x	x
gnomAD	(x)	x
Human Gene Mutation Database (HGMD)		x
International Agency for Research on Cancer (IARC) WHO TP53 Mutation Database	x	x	x
Intogen	x
Leiden Open Variation Database (LOVD)	x	x
Mastermind	x	x
Online Mendelian Inheritance in Man (OMIM)	x	x
Personal Genomes Project (PGP)	(x)	x
Universal Mutation Database (UMD)		x

## Sheet: Biological (Gene, Pathway)
	Genes	Transcripts	Proteins	Gene Expression	Protein Expression	Pathways	Other / Multi-Omics
Ensembl	x	x	x	x
Expression Atlas				x
Gene Expression Omnibus (GEO)				x
GeneCards	x	x	x			x
Genetics Home Reference (GHR)	x
Human Protein Atlas	x		x	x	x
International Cancer Genome Consortium (ICGC)	x			x	x	x	x
Kyoto Encyclopedia of Genes and Genomes (KEGG)	x					x
NCBI Gene	x	x	x	x		x
NCBI RefSeq	x	x	x
Pediatric Cancer Genome Project (PCGP)	x			x			x
reactome	x					x
The Cancer Genome Atlas (TCGA)	x			x	x	x	x
UniProt			x	x	x	x
University of California Santa Cruz (UCSC)	x			x			x

## Sheet: Clinical Classification
	Evidence Tiers	Manual Curation	Community	Text Mining
Cancer Driver Log (CanDL)	x	x
Cancer Genome Interpreter (CGI)	x	x
Clinical Interpretation of Variants in Cancer (CIViC)	x	x	x
DrugBank		x
Drug-Gene Interaction Database (DGIdb)		x		x
Gene Drug Knowledge Base (GDKB)	x	x
Genomics of Drug Sensitivity in Cancer (GDSC)
Guide to Pharmacology		x
HemOnc	x	x	x
JAX.CKB	x	x
Kinhibition
MD Anderson Personalized Cancer Therapy (PCT)	x	x		x
My Cancer Genome		x
OncoKB	x	x
Pharmacogenomics Knowledgebase (PharmGKB)		x
Precision Medicine Knowledge Base (PMKB)	x	x
Therapeutic Target Database (TTD)	x	x
Tumor Alterations Relevant for Genomics-Driven Therapy (TARGET)		x
UpToDate		x

## Sheet: Clinical Trials
	Scope	Number of Trials*	Molecular Markers
ClinicalTrials.gov	International	367846
EU Clinical Trials Register (EU-CTR)	EU	39147
German Cancer Consortium (DKTK) Trial Register	Germany	1056	x
German Clinical Trials Register (DRKS)	Germany	11354
Precision Cancer Medicine (PCM)	International	314	x
