# Supplementary material for: Knowledge bases and software support for variant interpretation in precision oncology
Source: Brief Bioinform. 2021 May 10;22(6):bbab134. doi: 10.1093/bib/bbab134 (PMC8574624; doi:10.1093/bib/bbab134)
Supplement: Suppl3_Tool_Literature_Screening_bbab134 [file suppl3_tool_literature_screening_bbab134.xlsx]

## Sheet: Included
Included	Year	Author	Title	Publication Title	DOI	Date
yes	2020	Howard, Morgan; Kane, Bruce; Lepry, Mary; Stey, Paul; Ragavendran, Ashok; Gamsiz Uzun, Ece D.	VarStack: a web tool for data retrieval to interpret somatic variants in cancer.	Database : the journal of biological databases and curation	10.1093/database/baaa092	2020-11-28
yes	2020	Wagner, Alex H.; Walsh, Brian; Mayfield, Georgia; Tamborero, David; Sonkin, Dmitriy; Krysiak, Kilannin; Deu-Pons, Jordi; Duren, Ryan P.; Gao, Jianjiong; McMurry, Julie; Patterson, Sara; Del Vecchio Fitz, Catherine; Pitel, Beth A.; Sezerman, Ozman U.; Ellrott, Kyle; Warner, Jeremy L.; Rieke, Damian T.; Aittokallio, Tero; Cerami, Ethan; Ritter, Deborah I.; Schriml, Lynn M.; Freimuth, Robert R.; Hae…	A harmonized meta-knowledgebase of clinical interpretations of somatic genomic variants in cancer.	Nature genetics	10.1038/s41588-020-0603-8	2020-04
yes	2020	Pagel, Kymberleigh A.; Kim, Rick; Moad, Kyle; Busby, Ben; Zheng, Lily; Tokheim, Collin; Ryan, Michael; Karchin, Rachel	Integrated Informatics Analysis of Cancer-Related Variants.	JCO clinical cancer informatics	10.1200/CCI.19.00132	2020-03
yes	2020	Wünsch, Christian; Banck, Henrik; Müller-Tidow, Carsten; Dugas, Martin	AMLVaran: a software approach to implement variant analysis of targeted NGS sequencing data in an oncological care setting.	BMC medical genomics	10.1186/s12920-020-0668-3	2020-02-04
yes	2020	Ahmed, Zeeshan; Zeeshan, Saman; Mendhe, Dinesh; Dong, XinQi	Human gene and disease associations for clinical-genomics and precision medicine research.	Clinical and translational medicine	10.1002/ctm2.28	2020-01
manual	2020	None (GitHub only)	MIRACUM-Pipe			2020
manual	2020	Tamborero et al.	Support systems to guide clinical decision-making in precision oncology: The Cancer Core Europe Molecular Tumor Board Portal	Nature medicine	10.1038/s41591-020-0969-2	2020-07-06
yes	2019	Max et al.	Variant Interpretation for Cancer (VIC): a computational tool for assessing clinical impacts of somatic variants	Genome medicine	10.1186/s13073-019-0664-4	2020-08-23
yes	2019	Dahary, Dvir; Golan, Yaron; Mazor, Yaron; Zelig, Ofer; Barshir, Ruth; Twik, Michal; Iny Stein, Tsippi; Rosner, Guy; Kariv, Revital; Chen, Fei; Zhang, Qiang; Shen, Yiping; Safran, Marilyn; Lancet, Doron; Fishilevich, Simon	Genome analysis and knowledge-driven variant interpretation with TGex.	BMC medical genomics	10.1186/s12920-019-0647-8	2019-12-30
yes	2019	Ravichandran, Vignesh; Shameer, Zarina; Kemel, Yelena; Walsh, Michael; Cadoo, Karen; Lipkin, Steven; Mandelker, Diana; Zhang, Liying; Stadler, Zsofia; Robson, Mark; Offit, Kenneth; Vijai, Joseph	Toward automation of germline variant curation in clinical cancer genetics.	Genetics in medicine : official journal of the American College of Medical Genetics	10.1038/s41436-019-0463-8	2019-09
yes	2019	Yu, Ying; Wang, Yunjin; Xia, Zhaojie; Zhang, Xiangyu; Jin, Kailiang; Yang, Jingcheng; Ren, Luyao; Zhou, Zheng; Yu, Dong; Qing, Tao; Zhang, Chengdong; Jin, Li; Zheng, Yuanting; Guo, Li; Shi, Leming	PreMedKB: an integrated precision medicine knowledgebase for interpreting relationships between diseases, genes, variants and drugs.	Nucleic acids research	10.1093/nar/gky1042	2019-01-08
yes	2018	Starlinger, Johannes; Pallarz, Steffen; Ševa, Jurica; Rieke, Damian; Sers, Christine; Keilholz, Ulrich; Leser, Ulf	Variant information systems for precision oncology.	BMC medical informatics and decision making	10.1186/s12911-018-0665-z	2018-11-21
yes	2018	Dharanipragada, Prashanthi; Seelam, Sampreeth Reddy; Parekh, Nita	SeqVItA: Sequence Variant Identification and Annotation Platform for Next Generation Sequencing Data.	Frontiers in genetics	10.3389/fgene.2018.00537	2018
yes	2018	Piñeiro-Yáñez, Elena; Reboiro-Jato, Miguel; Gómez-López, Gonzalo; Perales-Patón, Javier; Troulé, Kevin; Rodríguez, José Manuel; Tejero, Héctor; Shimamura, Takeshi; López-Casas, Pedro Pablo; Carretero, Julián; Valencia, Alfonso; Hidalgo, Manuel; Glez-Peña, Daniel; Al-Shahrour, Fátima	PanDrugs: a novel method to prioritize anticancer drug treatments according to individual genomic data.	Genome medicine	10.1186/s13073-018-0546-1	2018-05-31
yes	2018	Jang, Yeongjun; Choi, Taekjin; Kim, Jongho; Park, Jisub; Seo, Jihae; Kim, Sangok; Kwon, Yeajee; Lee, Seungjae; Lee, Sanghyuk	An integrated clinical and genomic information system for cancer precision medicine.	BMC medical genomics	10.1186/s12920-018-0347-9	2018-04-20
yes	2018	Perera-Bel, Júlia; Hutter, Barbara; Heining, Christoph; Bleckmann, Annalen; Fröhlich, Martina; Fröhling, Stefan; Glimm, Hanno; Brors, Benedikt; Beißbarth, Tim	From somatic variants towards precision oncology: Evidence-driven reporting of treatment options in molecular tumor boards.	Genome medicine	10.1186/s13073-018-0529-2	2018-03-15
yes	2018	Warner, Jeremy L.; Prasad, Ishaan; Bennett, Makiah; Arniella, Monica; Beeghly-Fadiel, Alicia; Mandl, Kenneth D.; Alterovitz, Gil	SMART Cancer Navigator: A Framework for Implementing ASCO Workshop Recommendations to Enable Precision Cancer Medicine.	JCO precision oncology	10.1200/PO.17.00292	2018
yes	2017	Christensen, Paul A.; Ni, Yunyun; Bao, Feifei; Hendrickson, Heather L.; Greenwood, Michael; Thomas, Jessica S.; Long, S. Wesley; Olsen, Randall J.	Houston Methodist Variant Viewer: An Application to Support Clinical Laboratory Interpretation of Next-generation Sequencing Data for Cancer.	Journal of pathology informatics	10.4103/jpi.jpi_48_17	2017
yes	2017	Doig, K.D., Fellowes, A., Bell, A.H. et al.	PathOS: a decision support system for reporting high throughput sequencing of cancers in clinical diagnostic laboratories.	Genome Med	10.1186/s13073-017-0427-z	2017-04-24
yes	2017	Zhang, Menghuan; Wang, Bo; Xu, Jia; Wang, Xiaojing; Xie, Lu; Zhang, Bing; Li, Yixue; Li, Jing	CanProVar 2.0: An Updated Database of Human Cancer Proteome Variation.	Journal of proteome research	10.1021/acs.jproteome.6b00505	2017-02-03
yes	2016	McLaren et al.	The Ensembl Variant Effect Predictor	BMC genome biology	10.1186/s13059-016-0974-4	2016-06
yes	2016	Xin, Jiwen; Mark, Adam; Afrasiabi, Cyrus; Tsueng, Ginger; Juchler, Moritz; Gopal, Nikhil; Stupp, Gregory S.; Putman, Timothy E.; Ainscough, Benjamin J.; Griffith, Obi L.; Torkamani, Ali; Whetzel, Patricia L.; Mungall, Christopher J.; Mooney, Sean D.; Su, Andrew I.; Wu, Chunlei	High-performance web services for querying gene and variant annotation.	Genome biology	10.1186/s13059-016-0953-9	2016-05-06
included as GATK funcotator	2015	Ramos, Alex H.; Lichtenstein, Lee; Gupta, Manaswi; Lawrence, Michael S.; Pugh, Trevor J.; Saksena, Gordon; Meyerson, Matthew; Getz, Gad	Oncotator: cancer variant annotation tool.	Human mutation	10.1002/humu.22771	2015-04
manual	2013	Plattner et al.	High-Performance In-Memory Genome Data Analysis: How In-Memory Database Technology Accelerates Personalized Medicine.	Springer Science & Business Media	10.1007/978-3-319-03035-7	2013
used by other tools	2012	Cingolani et al.	A program for annotating and predicting the effects of single nucleotide polymorphisms, SnpEff		10.4161/fly.19695	2012-02
used by other tools	2010	Wang et al.	ANNOVAR: functional annotation of genetic variants from high-throughput sequencing data	Nucleic acids research	10.1093/nar/gkq603	2010-07

## Sheet: Excluded
Reason for Exclusion	Year	Author	Title	Publication Title	DOI
not accessible	2020	Helseth, Donald L. Jr; Gulukota, Kamalakar; Miller, Nicholas; Yang, Mathew; Werth, Tom; Sabatini, Linda M.; Bouma, Mike; Dunnenberger, Henry M.; Wake, Dyson T.; Hulick, Peter J.; Kaul, Karen L.; Khandekar, Janaradan D.	Flype: Software for enabling personalized medicine.	American journal of medical genetics. Part C, Seminars in medical genetics	10.1002/ajmg.c.31867
does not integrate multiple relevant KBs	2020	O'Sullivan, Brian; Seoighe, Cathal	vcfView: An Extensible Data Visualization and Quality Assurance Platform for Integrated Somatic Variant Analysis.	Cancer informatics	10.1177/1176935120972377
not accessible	2019	Pishvaian, Michael J.; Blais, Edik M.; Bender, R. Joseph; Rao, Shruti; Boca, Simina M.; Chung, Vincent; Hendifar, Andrew E.; Mikhail, Sam; Sohal, Davendra P. S.; Pohlmann, Paula R.; Moore, Kathleen N.; He, Kai; Monk, Bradley J.; Coleman, Robert L.; Herzog, Thomas J.; Halverson, David D.; DeArbeloa, Patricia; Petricoin, Emanuel F. 3rd; Madhavan, Subha	A virtual molecular tumor board to improve efficiency and scalability of delivering precision oncology to physicians and their patients.	JAMIA open	10.1093/jamiaopen/ooz045
does not integrate multiple relevant KBs	2019	Barnell, Erica K.; Waalkes, Adam; Mosior, Matt C.; Penewit, Kelsi; Cotto, Kelsy C.; Danos, Arpad M.; Sheta, Lana M.; Campbell, Katie M.; Krysiak, Kilannin; Rieke, Damian; Spies, Nicholas C.; Skidmore, Zachary L.; Pritchard, Colin C.; Fehniger, Todd A.; Uppaluri, Ravindra; Govindan, Ramaswamy; Griffith, Malachi; Salipante, Stephen J.; Griffith, Obi L.	Open-Sourced CIViC Annotation Pipeline to Identify and Annotate Clinically Relevant Variants Using Single-Molecule Molecular Inversion Probes.	JCO clinical cancer informatics	10.1200/CCI.19.00077
does not integrate multiple relevant KBs	2019	Halperin, Rebecca F.; Liang, Winnie S.; Kulkarni, Sidharth; Tassone, Erica E.; Adkins, Jonathan; Enriquez, Daniel; Tran, Nhan L.; Hank, Nicole C.; Newell, James; Kodira, Chinnappa; Korn, Ronald; Berens, Michael E.; Kim, Seungchan; Byron, Sara A.	Leveraging Spatial Variation in Tumor Purity for Improved Somatic Variant Calling of Archival Tumor Only Samples.	Frontiers in oncology	10.3389/fonc.2019.00119
not accessible	2018	Gershkovich, Peter; Platt, James; Knopf, Joshua; Tasoulis, Marios K.; Shi, Weiwei; Pusztai, Lajos; Hatzis, Christos	TQuest, A Web-Based Platform to Enable Precision Medicine by Linking a Tumor's Genetic Defects to Therapeutic Options.	JCO clinical cancer informatics	10.1200/CCI.17.00120
not accessible	2017	Mock, Andreas; Murphy, Suzanne; Morris, James; Marass, Francesco; Rosenfeld, Nitzan; Massie, Charlie	CVE: an R package for interactive variant prioritisation in precision oncology.	BMC medical genomics	10.1186/s12920-017-0261-6
only functional prediction	2016	Ioannidis, Nilah M.; Rothstein, Joseph H.; Pejaver, Vikas; Middha, Sumit; McDonnell, Shannon K.; Baheti, Saurabh; Musolf, Anthony; Li, Qing; Holzinger, Emily; Karyadi, Danielle; Cannon-Albright, Lisa A.; Teerlink, Craig C.; Stanford, Janet L.; Isaacs, William B.; Xu, Jianfeng; Cooney, Kathleen A.; Lange, Ethan M.; Schleutker, Johanna; Carpten, John D.; Powell, Isaac J.; Cussenot, Olivier; Cancel-…	REVEL: An Ensemble Method for Predicting the Pathogenicity of Rare Missense Variants.	American journal of human genetics	10.1016/j.ajhg.2016.08.016
not accessible	2015	Ou, Min; Ma, Ricky; Cheung, Jeanno; Lo, Katie; Yee, Patrick; Luo, Tewei; Chan, T. L.; Au, Chun Hang; Kwong, Ava; Luo, Ruibang; Lam, Tak-Wah	database.bio: a web application for interpreting human variations.	Bioinformatics (Oxford, England)	10.1093/bioinformatics/btv500
does not integrate multiple relevant KBs	2016	Hart, Steven N.; Duffy, Patrick; Quest, Daniel J.; Hossain, Asif; Meiners, Mike A.; Kocher, Jean-Pierre	VCF-Miner: GUI-based application for mining variants and annotations stored in VCF files.	Briefings in bioinformatics	10.1093/bib/bbv051
not accessible	2015	Hart, Steven N.; Moore, Raymond M.; Zimmermann, Michael T.; Oliver, Gavin R.; Egan, Jan B.; Bryce, Alan H.; Kocher, Jean-Pierre A.	PANDA: pathway and annotation explorer for visualizing and interpreting gene-centric data.	PeerJ	10.7717/peerj.970
not accessible	2015	Huang, Po-Jung; Lee, Chi-Ching; Tan, Bertrand Chin-Ming; Yeh, Yuan-Ming; Huang, Kuo-Yang; Gan, Ruei-Chi; Chen, Ting-Wen; Lee, Cheng-Yang; Yang, Sheng-Ting; Liao, Chung-Shou; Liu, Hsuan; Tang, Petrus	Vanno: a visualization-aided variant annotation tool.	Human mutation	10.1002/humu.22684
not accessible	2015	Nasser, Sara; Kurdolgu, Ahmet A.; Izatt, Tyler; Aldrich, Jessica; Russell, Megan L.; Christoforides, Alexis; Tembe, Wiabhav; Keifer, Jeffery A.; Corneveaux, Jason J.; Byron, Sara A.; Forman, Karen M.; Zuccaro, Clarice; Keats, Jonathan J.; Lorusso, Patricia M.; Carpten, John D.; Trent, Jeffrey M.; Craig, David W.	An integrated framework for reporting clinically relevant biomarkers from paired tumor/normal genomic and transcriptomic sequencing data in support of clinical trials in personalized medicine.	Pacific Symposium on Biocomputing. Pacific Symposium on Biocomputing
not accessible	2013	Huang, Po-Jung; Yeh, Yuan-Ming; Gan, Ruei-Chi; Lee, Chi-Ching; Chen, Ting-Wen; Lee, Cheng-Yang; Liu, Hsuan; Chen, Shu-Jen; Tang, Petrus	CPAP: Cancer Panel Analysis Pipeline.	Human mutation	10.1002/humu.22386
only functional prediction	2013	Rashid, Mamunur; Robles-Espinoza, Carla Daniela; Rust, Alistair G.; Adams, David J.	Cake: a bioinformatics pipeline for the integrated analysis of somatic variants in cancer genomes.	Bioinformatics (Oxford, England)	10.1093/bioinformatics/btt371
does not integrate multiple relevant KBs	2013	Watt, Stuart; Jiao, Wei; Brown, Andrew M. K.; Petrocelli, Teresa; Tran, Ben; Zhang, Tong; McPherson, John D.; Kamel-Reid, Suzanne; Bedard, Philippe L.; Onetto, Nicole; Hudson, Thomas J.; Dancey, Janet; Siu, Lillian L.; Stein, Lincoln; Ferretti, Vincent	Clinical genomics information management software linking cancer genome sequence and clinical decisions.	Genomics	10.1016/j.ygeno.2013.04.007
does not integrate multiple relevant KBs	2012	Boyle, Alan P.; Hong, Eurie L.; Hariharan, Manoj; Cheng, Yong; Schaub, Marc A.; Kasowski, Maya; Karczewski, Konrad J.; Park, Julie; Hitz, Benjamin C.; Weng, Shuai; Cherry, J. Michael; Snyder, Michael	Annotation of functional variation in personal genomes using RegulomeDB.	Genome research	10.1101/gr.137323.112
does not integrate multiple relevant KBs	2012	San Lucas, F. Anthony; Wang, Gao; Scheet, Paul; Peng, Bo	Integrated annotation and analysis of genetic variants from next-generation sequencing studies with variant tools.	Bioinformatics (Oxford, England)	10.1093/bioinformatics/btr667
not accessible	2012	Medina, Ignacio; De Maria, Alejandro; Bleda, Marta; Salavert, Francisco; Alonso, Roberto; Gonzalez, Cristina Y.; Dopazo, Joaquin	VARIANT: Command Line, Web service and Web interface for fast and accurate functional characterization of variants found by Next-Generation Sequencing.	Nucleic acids research	10.1093/nar/gks572
not accessible	2011	Edmonson, Michael N.; Zhang, Jinghui; Yan, Chunhua; Finney, Richard P.; Meerzaman, Daoud M.; Buetow, Kenneth H.	Bambino: a variant detector and alignment viewer for next-generation sequencing data in the SAM/BAM format.	Bioinformatics (Oxford, England)	10.1093/bioinformatics/btr032
